# Supplementary material for: Threats to and Opportunities for Low-Income Homeownership, Housing Stability, and Health: Protocol for the Detroit 2017 Make-It-Home Evaluation Study
Source: Int J Environ Res Public Health. 2021 Oct 26;18(21):11230. doi: 10.3390/ijerph182111230 (PMC8582874; doi:10.3390/ijerph182111230)
Supplement: Supplementary file 1 [file ijerph-18-11230-s001.zip]

Archive with 1 entries (1 files):
- ijerph-1410434-supplementary.pdf
